# Supplementary material for: Antifungal Activity and Stability of Fluconazole Emulsion Containing Ionic Liquids Explained by Intermolecular Interactions
Source: Pharmaceutics. 2022 Mar 26;14(4):710. doi: 10.3390/pharmaceutics14040710 (PMC9026797; doi:10.3390/pharmaceutics14040710)
Supplement: Supplementary file 1 [file pharmaceutics-14-00710-s001.zip]

Archive with 1 entries (1 files):
- pharmaceutics-1639298-supplementary.pdf
